# Supplementary material for: Prognostic significance of calcium-related genes in lung adenocarcinoma and the role of TNNC1 in macrophage polarization and erlotinib resistance
Source: Front Immunol. 2025 May 13;16:1509222. doi: 10.3389/fimmu.2025.1509222 (PMC12106437; doi:10.3389/fimmu.2025.1509222)
Supplement: Supplementary file 4 [file Table1.xlsx]

## Sheet: Supplementary Table1
gene	KM	B	SE	HR	HR.95L	HR.95H	pvalue
CACNA2D2	4.27317e-07	-0.157714	0.0264004	0.854094	0.811024	0.899451	2.3162e-09
S100A9	0.000508527	0.0920328	0.0246806	1.0964	1.04463	1.15074	0.000192282
S100P	3.24087e-07	0.0759013	0.0167033	1.07886	1.04411	1.11476	5.51741e-06
S100A10	2.74073e-06	0.250379	0.0582144	1.28451	1.146	1.43976	1.70041e-05
S100A2	0.000750207	0.107107	0.0247082	1.11305	1.06044	1.16828	1.45843e-05
CAMK1D	2.47543e-05	-0.196363	0.0368266	0.821714	0.764493	0.883217	9.7079e-08
CDC73	0.000358246	0.380241	0.0882043	1.46264	1.23043	1.73867	1.62587e-05
GALNT3	0.000134354	0.181604	0.0429082	1.19914	1.10242	1.30435	2.31227e-05
ALPL	9.86147e-05	-0.0964186	0.026711	0.908084	0.861766	0.956891	0.000306554
CADPS2	5.42859e-05	-0.200656	0.0539889	0.818193	0.736039	0.909518	0.000201901
CALCOCO1	0.000508224	-0.300882	0.0876607	0.740165	0.623321	0.878912	0.000598374
RASGRP2	3.06562e-06	-0.350741	0.0698598	0.704166	0.61406	0.807495	5.15005e-07
STX1A	3.78506e-07	0.310352	0.0522756	1.36391	1.23108	1.51106	2.90563e-09
SLC34A2	2.62361e-05	-0.149505	0.0251282	0.861134	0.81975	0.904607	2.68645e-09
PTK2B	0.000331747	-0.275877	0.0716726	0.758906	0.659447	0.873365	0.000118539
DSP	3.56407e-05	0.149042	0.0367899	1.16072	1.07997	1.24751	5.0962e-05
SYT1	0.00048544	0.138164	0.0341954	1.14816	1.07373	1.22775	5.3354e-05
EFCAB11	0.000133729	0.311067	0.0722325	1.36488	1.18471	1.57246	1.65876e-05
CAMK2N1	0.000541161	0.143954	0.0388143	1.15483	1.07024	1.24611	0.000208242
EFCAB6	0.000644406	-0.29977	0.0896566	0.740989	0.621578	0.883339	0.000827192
ANXA2	0.000237668	0.243655	0.0690912	1.2759	1.11431	1.46093	0.000420979
PKP2	2.42369e-08	0.263547	0.0382229	1.30154	1.2076	1.40279	5.38681e-12
CAPN3	5.68793e-06	-0.261139	0.0589916	0.770174	0.68608	0.864574	9.56752e-06
ELN	6.42505e-05	-0.125038	0.037723	0.882463	0.819571	0.950181	0.000917592
CFTR	0.000923289	-0.12718	0.0321059	0.880576	0.826871	0.937768	7.45574e-05
SYT2	8.78317e-07	-0.210414	0.04133	0.810249	0.747202	0.878615	3.5605e-07
ASPH	0.000681203	0.179826	0.0434096	1.19701	1.09938	1.30331	3.43471e-05
TNNC1	0.000785451	-0.102075	0.0257639	0.902962	0.858498	0.949729	7.43429e-05
MGP	1.93345e-05	-0.156691	0.0375388	0.854969	0.794323	0.920244	2.99165e-05
SLC25A23	1.56475e-05	-0.2635	0.0653856	0.768357	0.675938	0.873413	5.579e-05
MAPK10	9.36865e-05	-0.273961	0.0750197	0.760362	0.656392	0.8808	0.000260351
CDKN3	8.67721e-09	0.243406	0.0395976	1.27559	1.18033	1.37853	7.89633e-10
RGN	5.42573e-07	-0.256651	0.0452701	0.773639	0.707953	0.845419	1.43363e-08

## Sheet: Supplementary Table2
ID	Cluster
TCGA-MP-A4T4	C1
TCGA-62-A471	C2
TCGA-L9-A5IP	C2
TCGA-49-AARR	C3
TCGA-78-8662	C2
TCGA-05-4430	C4
TCGA-44-7659	C3
TCGA-L9-A50W	C3
TCGA-75-7025	C3
TCGA-05-4424	C4
TCGA-62-A46P	C4
TCGA-38-4627	C3
TCGA-86-8073	C4
TCGA-69-7765	C3
TCGA-44-5645	C3
TCGA-55-6984	C2
TCGA-69-7764	C4
TCGA-86-A4P7	C3
TCGA-55-8620	C1
TCGA-97-8177	C3
TCGA-50-6595	C2
TCGA-55-A492	C4
TCGA-78-7633	C4
TCGA-97-A4LX	C1
TCGA-78-7220	C2
TCGA-53-7624	C2
TCGA-49-AARN	C4
TCGA-62-A46R	C1
TCGA-78-7156	C4
TCGA-50-8457	C3
TCGA-91-8496	C3
TCGA-55-8092	C2
TCGA-NJ-A4YQ	C2
TCGA-50-5072	C2
TCGA-91-6831	C2
TCGA-91-A4BD	C3
TCGA-69-8255	C2
TCGA-69-8253	C4
TCGA-86-A4D0	C2
TCGA-78-8640	C4
TCGA-97-8174	C4
TCGA-55-6987	C4
TCGA-49-6744	C3
TCGA-55-8096	C1
TCGA-J2-8192	C3
TCGA-44-7671	C4
TCGA-44-2662	C2
TCGA-49-AAR9	C2
TCGA-86-A4P8	C3
TCGA-78-7158	C3
TCGA-80-5611	C2
TCGA-44-4112	C1
TCGA-71-6725	C4
TCGA-44-2656	C1
TCGA-05-5715	C4
TCGA-64-5815	C1
TCGA-55-7816	C1
TCGA-95-7948	C1
TCGA-05-4432	C4
TCGA-99-8033	C2
TCGA-78-7143	C3
TCGA-73-4668	C4
TCGA-44-5644	C2
TCGA-38-4625	C1
TCGA-91-8499	C1
TCGA-86-6851	C2
TCGA-44-6779	C2
TCGA-78-7537	C4
TCGA-05-4434	C2
TCGA-67-3773	C3
TCGA-05-5425	C4
TCGA-97-A4M2	C4
TCGA-50-5941	C4
TCGA-78-7539	C1
TCGA-67-3771	C4
TCGA-55-8299	C4
TCGA-05-5429	C2
TCGA-93-A4JO	C3
TCGA-44-A47A	C3
TCGA-86-A4JF	C3
TCGA-05-4402	C4
TCGA-55-7914	C3
TCGA-49-4490	C4
TCGA-55-8090	C3
TCGA-MP-A4TC	C1
TCGA-64-1681	C3
TCGA-99-AA5R	C3
TCGA-49-4486	C4
TCGA-91-6847	C1
TCGA-05-4249	C3
TCGA-91-A4BC	C2
TCGA-55-7570	C2
TCGA-50-5049	C4
TCGA-50-5066	C2
TCGA-55-7727	C4
TCGA-86-8674	C4
TCGA-50-5942	C3
TCGA-69-A59K	C1
TCGA-44-2666	C3
TCGA-50-6592	C2
TCGA-62-8395	C4
TCGA-55-6975	C2
TCGA-73-4662	C3
TCGA-49-6767	C2
TCGA-44-A47G	C1
TCGA-NJ-A4YG	C3
TCGA-55-8507	C4
TCGA-05-4433	C4
TCGA-55-A4DG	C3
TCGA-49-4494	C2
TCGA-NJ-A7XG	C3
TCGA-44-6147	C3
TCGA-49-AARO	C1
TCGA-44-6774	C4
TCGA-49-AAR4	C1
TCGA-91-6848	C1
TCGA-50-8460	C3
TCGA-44-2668	C2
TCGA-55-8091	C3
TCGA-49-AARE	C2
TCGA-55-6985	C4
TCGA-55-6642	C2
TCGA-50-6591	C1
TCGA-78-7166	C2
TCGA-05-4427	C1
TCGA-49-4487	C4
TCGA-73-4676	C2
TCGA-49-4507	C2
TCGA-78-7148	C4
TCGA-55-8514	C3
TCGA-55-7576	C1
TCGA-55-6969	C1
TCGA-93-7347	C3
TCGA-69-7978	C1
TCGA-NJ-A4YF	C2
TCGA-91-6830	C4
TCGA-44-7672	C1
TCGA-78-7540	C4
TCGA-55-7227	C3
TCGA-MP-A4T6	C4
TCGA-99-8028	C3
TCGA-64-1677	C2
TCGA-05-4403	C4
TCGA-55-6980	C4
TCGA-55-8511	C2
TCGA-78-7167	C4
TCGA-55-8615	C1
TCGA-55-A494	C4
TCGA-78-7147	C3
TCGA-97-A4M0	C3
TCGA-55-7573	C3
TCGA-86-7714	C3
TCGA-64-1679	C1
TCGA-64-1680	C4
TCGA-86-8669	C4
TCGA-78-7145	C4
TCGA-86-8075	C4
TCGA-99-8025	C1
TCGA-L9-A743	C3
TCGA-55-8094	C2
TCGA-86-A456	C3
TCGA-MP-A4SW	C4
TCGA-44-3919	C4
TCGA-80-5608	C4
TCGA-69-7973	C4
TCGA-86-8671	C3
TCGA-67-3772	C4
TCGA-35-4122	C2
TCGA-35-4123	C1
TCGA-49-6761	C2
TCGA-55-6982	C2
TCGA-44-A4SU	C4
TCGA-86-8279	C4
TCGA-05-4396	C4
TCGA-86-8358	C1
TCGA-55-7815	C4
TCGA-78-7162	C4
TCGA-MN-A4N1	C4
TCGA-44-6777	C3
TCGA-55-8301	C1
TCGA-05-4422	C4
TCGA-49-4506	C2
TCGA-05-4417	C4
TCGA-75-5146	C4
TCGA-62-A46O	C2
TCGA-97-8552	C3
TCGA-MP-A5C7	C4
TCGA-97-7937	C4
TCGA-97-8175	C2
TCGA-97-A4M7	C3
TCGA-05-4420	C2
TCGA-91-8497	C3
TCGA-38-4632	C1
TCGA-78-7163	C3
TCGA-86-7701	C4
TCGA-67-3770	C3
TCGA-38-4629	C1
TCGA-55-6972	C4
TCGA-MP-A4TA	C2
TCGA-50-5931	C1
TCGA-55-7994	C2
TCGA-55-7724	C3
TCGA-55-7725	C3
TCGA-MP-A4SY	C1
TCGA-78-7154	C2
TCGA-73-4659	C4
TCGA-50-5068	C3
TCGA-69-7980	C1
TCGA-73-7498	C4
TCGA-86-8585	C2
TCGA-78-7542	C2
TCGA-05-4250	C1
TCGA-44-6776	C4
TCGA-38-4630	C1
TCGA-05-4418	C2
TCGA-55-8085	C4
TCGA-55-7995	C2
TCGA-55-7284	C4
TCGA-55-6979	C4
TCGA-62-A472	C1
TCGA-55-8204	C2
TCGA-62-8398	C2
TCGA-MP-A4TI	C1
TCGA-67-4679	C3
TCGA-05-4390	C4
TCGA-44-8120	C4
TCGA-O1-A52J	C3
TCGA-67-6217	C3
TCGA-55-5899	C1
TCGA-MP-A4TK	C1
TCGA-MN-A4N4	C2
TCGA-73-4666	C2
TCGA-L4-A4E6	C3
TCGA-78-7536	C2
TCGA-05-4389	C2
TCGA-55-7281	C3
TCGA-97-7547	C4
TCGA-62-8394	C4
TCGA-86-8668	C3
TCGA-50-5939	C2
TCGA-38-7271	C3
TCGA-49-AARQ	C1
TCGA-64-1678	C2
TCGA-49-AAR3	C1
TCGA-44-A479	C1
TCGA-49-4514	C2
TCGA-62-A46S	C4
TCGA-55-A490	C1
TCGA-55-8097	C3
TCGA-55-8208	C4
TCGA-69-7974	C3
TCGA-55-6968	C1
TCGA-44-3917	C1
TCGA-05-4415	C2
TCGA-44-6145	C2
TCGA-44-7667	C1
TCGA-97-7553	C3
TCGA-78-7150	C2
TCGA-69-7763	C4
TCGA-95-7947	C2
TCGA-55-8089	C2
TCGA-86-7711	C2
TCGA-55-8621	C3
TCGA-49-4501	C3
TCGA-L9-A8F4	C2
TCGA-86-7953	C4
TCGA-38-4628	C4
TCGA-55-A48Y	C2
TCGA-MP-A4T9	C3
TCGA-91-6835	C3
TCGA-50-6590	C2
TCGA-95-7039	C4
TCGA-55-8206	C3
TCGA-44-7661	C1
TCGA-J2-A4AD	C2
TCGA-75-6206	C4
TCGA-55-8616	C3
TCGA-50-5051	C4
TCGA-97-A4M3	C4
TCGA-97-7552	C4
TCGA-44-2657	C4
TCGA-91-6840	C4
TCGA-55-7907	C2
TCGA-49-4510	C4
TCGA-MP-A4SV	C2
TCGA-55-7726	C2
TCGA-97-A4M6	C3
TCGA-86-7955	C2
TCGA-L9-A443	C3
TCGA-53-7813	C4
TCGA-55-A491	C1
TCGA-86-8056	C3
TCGA-78-8655	C4
TCGA-L9-A444	C1
TCGA-86-8055	C1
TCGA-55-6970	C4
TCGA-49-6745	C1
TCGA-05-4405	C3
TCGA-MP-A4TH	C4
TCGA-99-7458	C3
TCGA-55-1594	C1
TCGA-44-7669	C1
TCGA-55-7913	C2
TCGA-86-6562	C4
TCGA-95-7944	C2
TCGA-05-4398	C2
TCGA-78-7161	C4
TCGA-50-5933	C1
TCGA-55-8087	C3
TCGA-91-7771	C4
TCGA-67-6216	C3
TCGA-73-4675	C4
TCGA-64-1676	C1
TCGA-55-6981	C4
TCGA-75-5147	C1
TCGA-L9-A7SV	C1
TCGA-78-7160	C4
TCGA-55-1595	C1
TCGA-62-8402	C1
TCGA-78-8648	C3
TCGA-44-3918	C2
TCGA-55-A57B	C3
TCGA-38-6178	C4
TCGA-78-7535	C4
TCGA-55-6986	C4
TCGA-91-6849	C4
TCGA-55-7903	C1
TCGA-86-8280	C3
TCGA-91-6828	C4
TCGA-55-A48X	C4
TCGA-50-5932	C4
TCGA-05-5423	C3
TCGA-05-5420	C2
TCGA-62-A46Y	C3
TCGA-05-4384	C4
TCGA-97-A4M1	C3
TCGA-95-7567	C1
TCGA-55-7910	C4
TCGA-55-8302	C1
TCGA-MN-A4N5	C1
TCGA-95-A4VK	C4
TCGA-95-8494	C1
TCGA-75-7027	C2
TCGA-49-4505	C4
TCGA-44-6775	C1
TCGA-55-1592	C4
TCGA-05-4397	C2
TCGA-44-2665	C1
TCGA-55-A48Z	C1
TCGA-86-8359	C4
TCGA-75-6212	C3
TCGA-44-3396	C2
TCGA-62-8397	C3
TCGA-J2-A4AG	C4
TCGA-78-7152	C4
TCGA-93-7348	C4
TCGA-64-5775	C1
TCGA-78-7153	C4
TCGA-78-7149	C4
TCGA-MP-A4T8	C2
TCGA-44-2661	C3
TCGA-73-4658	C3
TCGA-44-6778	C3
TCGA-44-7670	C2
TCGA-55-8205	C2
TCGA-55-8512	C4
TCGA-55-8203	C4
TCGA-78-8660	C4
TCGA-44-A47B	C4
TCGA-50-5946	C1
TCGA-38-4631	C2
TCGA-64-5778	C1
TCGA-86-7954	C1
TCGA-55-6543	C3
TCGA-73-7499	C1
TCGA-62-8399	C1
TCGA-49-AAR0	C4
TCGA-55-7283	C3
TCGA-50-6593	C4
TCGA-67-3774	C4
TCGA-49-AAQV	C2
TCGA-38-4626	C3
TCGA-95-7562	C2
TCGA-69-7760	C2
TCGA-71-8520	C3
TCGA-55-8614	C3
TCGA-55-7574	C3
TCGA-50-5935	C4
TCGA-95-7043	C2
TCGA-44-7660	C2
TCGA-MP-A4T7	C4
TCGA-55-6971	C4
TCGA-78-7155	C1
TCGA-MP-A4TE	C4
TCGA-95-A4VN	C1
TCGA-93-8067	C2
TCGA-J2-8194	C4
TCGA-55-8510	C3
TCGA-44-5643	C2
TCGA-86-7713	C4
TCGA-NJ-A55R	C4
TCGA-50-5044	C1
TCGA-64-5774	C1
TCGA-55-6712	C1
TCGA-44-2659	C3
TCGA-4B-A93V	C4
TCGA-86-8076	C4
TCGA-83-5908	C1
TCGA-44-A4SS	C2
TCGA-L4-A4E5	C2
TCGA-97-8171	C3
TCGA-93-A4JP	C4
TCGA-S2-AA1A	C3
TCGA-55-6978	C1
TCGA-78-7146	C2
TCGA-MP-A4TD	C4
TCGA-50-5930	C2
TCGA-64-5781	C2
TCGA-78-7159	C4
TCGA-69-8254	C3
TCGA-50-7109	C4
TCGA-05-5428	C2
TCGA-49-4512	C3
TCGA-NJ-A4YP	C2
TCGA-50-5045	C3
TCGA-44-8119	C4
TCGA-44-8117	C1
TCGA-05-4425	C4
TCGA-55-1596	C2
TCGA-91-6836	C1
TCGA-49-4488	C2
TCGA-99-8032	C4
TCGA-49-6743	C2
TCGA-44-7662	C2
TCGA-44-2655	C4
TCGA-86-8673	C4
TCGA-MP-A4TF	C2
TCGA-67-6215	C3
TCGA-55-7911	C1
TCGA-75-6214	C2
TCGA-73-4677	C4
TCGA-97-7554	C4
TCGA-05-4426	C3
TCGA-05-4382	C2
TCGA-J2-A4AE	C3
TCGA-73-4670	C2
TCGA-50-6597	C3
TCGA-44-3398	C1
TCGA-50-6594	C1
TCGA-73-A9RS	C2
TCGA-53-7626	C4
TCGA-55-8505	C2
TCGA-97-A4M5	C4
TCGA-75-5125	C1
TCGA-62-A46U	C3
TCGA-62-A46V	C3
TCGA-50-5055	C4
TCGA-91-6829	C1
GSM1854798	C4
GSM1854799	C2
GSM1854800	C1
GSM1854801	C4
GSM1854802	C4
GSM1854803	C4
GSM1854804	C4
GSM1854805	C2
GSM1854806	C3
GSM1854807	C4
GSM1854808	C3
GSM1854809	C3
GSM1854810	C1
GSM1854811	C4
GSM1854813	C3
GSM1854814	C4
GSM1854815	C2
GSM1854816	C4
GSM1854817	C4
GSM1854818	C1
GSM1854821	C4
GSM1854822	C4
GSM1854823	C4
GSM1854825	C3
GSM1854826	C3
GSM1854827	C1
GSM1854828	C4
GSM1854829	C1
GSM1854830	C1
GSM1854831	C2
GSM1854832	C3
GSM1854833	C3
GSM1854834	C1
GSM1854835	C4
GSM1854836	C4
GSM1854837	C4
GSM1854838	C2
GSM1854839	C3
GSM1854840	C4
GSM1854841	C2
GSM1854842	C4
GSM1854843	C3
GSM1854844	C4
GSM1854846	C4
GSM1854847	C4
GSM1854848	C4
GSM1854849	C3
GSM1854850	C4
GSM1854851	C1
GSM1854852	C3
GSM1854853	C2
GSM1854854	C3
GSM1854855	C2
GSM1854856	C2
GSM1854857	C4
GSM1854859	C4
GSM1854860	C4
GSM1854861	C2
GSM1854862	C4
GSM1854863	C3
GSM1854864	C3
GSM1854865	C1
GSM1854866	C4
GSM1854867	C4
GSM1854868	C1
GSM1854869	C4
GSM1854870	C1
GSM1854871	C3
GSM1854872	C4
GSM1854873	C2
GSM1854874	C4
GSM1854875	C1
GSM1854876	C2
GSM1854877	C4
GSM1854879	C3
GSM1854880	C2
GSM1854881	C2
GSM1854882	C1
GSM1854883	C1
GSM1854884	C2
GSM1854885	C4
GSM1854886	C2
GSM1854887	C4
GSM1854888	C4
GSM1854889	C4
GSM1854890	C4
GSM1854891	C2
GSM1854892	C4
GSM1854895	C2
GSM1854896	C4
GSM1854897	C2
GSM1854899	C4
GSM1854900	C3
GSM1854903	C2
GSM1854904	C4
GSM1854906	C3
GSM1854907	C4
GSM1854908	C2
GSM1854909	C3
GSM1854910	C4
GSM1854911	C4
GSM1854913	C4
GSM1854915	C2
GSM1854916	C2
GSM1854917	C3
GSM1854918	C3
GSM1854919	C3
GSM1854920	C3
GSM1854921	C1
GSM1854922	C3
GSM1854923	C3
GSM1854924	C3
GSM1854925	C4
GSM1854926	C1
GSM1854927	C1
GSM1854928	C3
GSM1854929	C3
GSM1854930	C4
GSM1854931	C3
GSM1854932	C1
GSM1854933	C2
GSM1854934	C3
GSM1854935	C2
GSM1854936	C4
GSM1854937	C4
GSM1854938	C2
GSM1854940	C4
GSM1854941	C4
GSM1854942	C2
GSM1854944	C1
GSM1854945	C2
GSM1854947	C2
GSM1854948	C4
GSM1854950	C4
GSM1854951	C3
GSM1854952	C4
GSM1854953	C4
GSM1854954	C2
GSM1854955	C4
GSM1854956	C2
GSM1854957	C3
GSM1854958	C3
GSM1854960	C3
GSM1854961	C2
GSM1854962	C3
GSM1854963	C2
GSM1854964	C2
GSM1854965	C2
GSM1854967	C2
GSM1854969	C4
GSM1854970	C1
GSM1854971	C4
GSM1854972	C3
GSM1854973	C3
GSM1854974	C4
GSM1854975	C2
GSM1854977	C1
GSM1854979	C4
GSM1854980	C4
GSM1854981	C1
GSM1854983	C2
GSM1854985	C3
GSM1854986	C2
GSM1854987	C3
GSM1854988	C4
GSM1854989	C4
GSM1854990	C3
GSM1854992	C2
GSM1854994	C3
GSM1854995	C2
GSM1854996	C4
GSM1854997	C4
GSM1854998	C2
GSM1854999	C4
GSM1855000	C1
GSM1855001	C4
GSM1855003	C3
GSM1855004	C4
GSM1855005	C1
GSM1855006	C2
GSM1855007	C3
GSM1855008	C4
GSM1855009	C2
GSM1855010	C1
GSM1855011	C1
GSM1855012	C1
GSM1855014	C4
GSM1855015	C4
GSM1855016	C2
GSM1855018	C4
GSM1855019	C2
GSM1855020	C2
GSM1855021	C1
GSM1855022	C2
GSM1855023	C2
GSM1855024	C4
GSM1855026	C2
GSM1855027	C4
GSM1855028	C1
GSM1855029	C1
GSM1855031	C4
GSM1855032	C3
GSM1855033	C2
GSM1855034	C3
GSM1855035	C4
GSM1855036	C4
GSM1855037	C2
GSM1855038	C1
GSM1855039	C2
GSM1855040	C4
GSM1855041	C4
GSM1855042	C1
GSM1855043	C4
GSM1855044	C3
GSM1855045	C3
GSM1855046	C3
GSM1855047	C2
GSM1855048	C4
GSM1855049	C2
GSM1855050	C1
GSM1855051	C2
GSM1855052	C1
GSM1855053	C1
GSM1855054	C3
GSM1855055	C4
GSM1855056	C4
GSM1855057	C4
GSM1855059	C3
GSM1855060	C1
GSM1855061	C3
GSM1855062	C1
GSM1855063	C4
GSM1855064	C4
GSM1855065	C1
GSM1855066	C4
GSM1855067	C4
GSM1855068	C1
GSM1855069	C4
GSM1855070	C3
GSM1855071	C4
GSM1855072	C3
GSM1855073	C3
GSM1855074	C4
GSM1855075	C4
GSM1855076	C3
GSM1855077	C4
GSM1855078	C2
GSM1855079	C1
GSM1855080	C4
GSM1855081	C2
GSM1855082	C4
GSM1855083	C2
GSM1855084	C4
GSM1855085	C2
GSM1855086	C4
GSM1855087	C4
GSM1855088	C4
GSM1855089	C2
GSM1855091	C2
GSM1855092	C3
GSM1855093	C3
GSM1855094	C1
GSM1855095	C1
GSM1855096	C2
GSM1855097	C1
GSM1855098	C3
GSM1855099	C4
GSM1855100	C4
GSM1855101	C2
GSM1855102	C4
GSM1855103	C1
GSM1855104	C2
GSM1855105	C3
GSM1855106	C2
GSM1855107	C2
GSM1855108	C2
GSM1855109	C2
GSM1855110	C3
GSM1855111	C3
GSM1855112	C3
GSM1855113	C3
GSM1855114	C2
GSM1855116	C1
GSM1855117	C2
GSM1855118	C2
GSM1855119	C2
GSM1855120	C2
GSM1855121	C2
GSM1855122	C1
GSM1855123	C4
GSM1855124	C2
GSM1855126	C1
GSM1855127	C3
GSM1855128	C2
GSM1855129	C4
GSM1855131	C4
GSM1855132	C4
GSM1855133	C4
GSM1855134	C4
GSM1855135	C4
GSM1855137	C4
GSM1855138	C1
GSM1855140	C3
GSM1855141	C3
GSM1855142	C2
GSM1855143	C3
GSM1855144	C3
GSM1855145	C4
GSM1855146	C3
GSM1855147	C1
GSM1855149	C3
GSM1855150	C1
GSM1855151	C3
GSM1855152	C4
GSM1855153	C1
GSM1855156	C2
GSM1855157	C3
GSM1855158	C3
GSM1855159	C4
GSM1855160	C4
GSM1855161	C4
GSM1855162	C3
GSM1855163	C1
GSM1855164	C1
GSM1855165	C4
GSM1855166	C1
GSM1855168	C2
GSM1855169	C3
GSM1855170	C4
GSM1855171	C2
GSM1855172	C1
GSM1855173	C2
GSM1855174	C3
GSM1855175	C1
GSM1855176	C1
GSM1855177	C3
GSM1855178	C2
GSM1855180	C4
GSM1855181	C4
GSM1855183	C4
GSM1855184	C4
GSM1855185	C1
GSM1855187	C4
GSM1855188	C3
GSM1855189	C4
GSM1855190	C1
GSM1855192	C4
GSM1855193	C1
GSM1855195	C1
GSM1855196	C1
GSM1855198	C2
GSM1855199	C2
GSM1855200	C4
GSM1855202	C4
GSM1855203	C2
GSM1855204	C4
GSM1855206	C1
GSM1855207	C1
GSM1855208	C2
GSM1855209	C1
GSM1855210	C4
GSM1855211	C2
GSM1855212	C4
GSM1855213	C4
GSM1855214	C3
GSM1855215	C3
GSM1855217	C4
GSM1855218	C3
GSM1855219	C2
GSM1855220	C2
GSM1855221	C4
GSM1855222	C4
GSM1855223	C3
GSM1855224	C1
GSM1855225	C2
GSM1855226	C4
GSM1855228	C4
GSM1855229	C4
GSM1855230	C1
GSM1855231	C4
GSM1855232	C2
GSM1855234	C2
GSM1855235	C4
GSM1855236	C4
GSM1855237	C2
GSM1855238	C4
GSM1672281	C4
GSM1672282	C4
GSM1672283	C3
GSM1672284	C3
GSM1672285	C4
GSM1672286	C4
GSM1672287	C3
GSM1672288	C3
GSM1672289	C3
GSM1672290	C4
GSM1672291	C3
GSM1672292	C3
GSM1672293	C4
GSM1672294	C4
GSM1672295	C1
GSM1672296	C2
GSM1672297	C2
GSM1672298	C3
GSM1672299	C2
GSM1672300	C3
GSM1672301	C3
GSM1672302	C4
GSM1672303	C2
GSM1672304	C1
GSM1672305	C2
GSM1672306	C2
GSM1672307	C4
GSM1672308	C4
GSM1672309	C2
GSM1672310	C1
GSM1672311	C1
GSM1672312	C4
GSM1672313	C1
GSM1672314	C2
GSM1672315	C2
GSM1672316	C4
GSM1672317	C2
GSM1672318	C2
GSM1672319	C1
GSM1672320	C4
GSM1672321	C1
GSM1672322	C3
GSM1672323	C3
GSM1672324	C2
GSM1672325	C4
GSM1672326	C3
GSM1672327	C1
GSM1672328	C4
GSM1672329	C3
GSM1672330	C1
GSM1672331	C4
GSM1672332	C2
GSM1672333	C3
GSM1672334	C3
GSM1672335	C3
GSM1672336	C1
GSM1672337	C4
GSM1672338	C2
GSM1672339	C4
GSM1672340	C4
GSM1672341	C2
GSM1672342	C1
GSM1672343	C4
GSM1672344	C4
GSM1672345	C2
GSM1672346	C1
GSM1672347	C2
GSM1672348	C1
GSM1672349	C1
GSM1672350	C2
GSM1672351	C1
GSM1672352	C4
GSM1672353	C2
GSM1672354	C3
GSM1672355	C2
GSM1672356	C2
GSM1672357	C4
GSM1672358	C1
GSM1672359	C3
GSM1672360	C4
GSM1672361	C4
GSM1672362	C2
GSM1672363	C4
GSM1672364	C1
GSM1672365	C4
GSM1672366	C4
GSM1672367	C3
GSM1672368	C2
GSM1672369	C4
GSM1672370	C4
GSM1672371	C3
GSM1672372	C3
GSM1672373	C3
GSM1672374	C2
GSM1672375	C1
GSM1672376	C2
GSM1672377	C2
GSM1672378	C4
GSM1672379	C3
GSM1672380	C2
GSM1672381	C4
GSM1672382	C3
GSM1672383	C2
GSM1672384	C4
GSM1672385	C2
GSM1672386	C2
GSM1672387	C3
GSM1672388	C1
GSM1672390	C1
GSM1672391	C3
GSM1672392	C3
GSM1672393	C1
GSM1672394	C3
GSM1672395	C2
GSM1672396	C3
GSM1672397	C4
GSM1672398	C3
GSM1672399	C2
GSM1672400	C1
GSM1672401	C1
GSM1672402	C2
GSM1672403	C4
GSM1672404	C2
GSM1672405	C3
GSM1672406	C3
GSM1672407	C2
GSM1672408	C1
GSM1672409	C3
GSM1672410	C2
GSM1672411	C2
GSM1672412	C3
GSM1672413	C4
GSM1672414	C2
GSM1672415	C1
GSM1672416	C2
GSM1672417	C2
GSM1672418	C2
GSM1672419	C1
GSM1672420	C1
GSM1672421	C2
GSM1672422	C1
GSM1672423	C4
GSM1672424	C4
GSM1672425	C3
GSM1672426	C4
GSM1672427	C3
GSM1672428	C3
GSM1672429	C3
GSM1672430	C3
GSM1672431	C4
GSM1672432	C1
GSM1672433	C2
GSM1672434	C1
GSM1672435	C1
GSM1672436	C1
GSM1672437	C2
GSM1672438	C4
GSM1672439	C2
GSM1672440	C2
GSM1672441	C4
GSM1672442	C2
GSM1672443	C4
GSM1672444	C2
GSM1672445	C4
GSM1672446	C4
GSM1672447	C1
GSM1672448	C3
GSM1672449	C4
GSM1672450	C2
GSM1672451	C4
GSM1672452	C1
GSM1672453	C1
GSM1672454	C2
GSM1672455	C1
GSM1672456	C2
GSM1672457	C2
GSM1672458	C3
GSM1672459	C4
GSM1672460	C3
GSM1672461	C4
GSM1672462	C4
GSM1672463	C1
GSM1672464	C3
GSM1672465	C3
GSM1672466	C3
GSM1672467	C1
GSM1672468	C3
GSM1672469	C3
GSM1672470	C3
GSM1672471	C4
GSM1672472	C4
GSM1672473	C1
GSM1672474	C3
GSM1672475	C1
GSM1672476	C3
GSM1672477	C1
GSM1672478	C4
GSM1672479	C2
GSM1672480	C1
GSM1672481	C3
GSM1672482	C4
GSM1672483	C4
GSM1672484	C3
GSM1672485	C4
GSM1672486	C2
GSM1672487	C2
GSM1672488	C3
GSM1672489	C4
GSM1672490	C4
GSM1672491	C3
GSM1672492	C2
GSM1672493	C4
GSM1672494	C2
GSM1672495	C3
GSM1672496	C3
GSM1672497	C3
GSM1672498	C3
GSM1672499	C4
GSM1672500	C2
GSM1672501	C3
GSM1672502	C4
GSM1672503	C4
GSM1672504	C3
GSM1672505	C3
GSM1672506	C4
GSM1672507	C3
GSM1672508	C3
GSM1672509	C4
GSM1672510	C2
GSM1672511	C4
GSM1672512	C1
GSM1672513	C4
GSM1672514	C4
GSM1672515	C1
GSM1672516	C4
GSM1672517	C4
GSM1672518	C2
GSM1672519	C4
GSM1672520	C3
GSM1672521	C4
GSM1672522	C3
GSM1672523	C3
GSM1672524	C2
GSM1672525	C3
GSM1672526	C3
GSM1672527	C4
GSM1672528	C3
GSM1672529	C4
GSM1672530	C4
GSM1672531	C4
GSM1672532	C4
GSM1672533	C4
GSM1672534	C1
GSM1672535	C4
GSM1672536	C4
GSM1672537	C2
GSM1672538	C4
GSM1672539	C4
GSM1672540	C2
GSM1672541	C2
GSM1672542	C4
GSM1672543	C4
GSM1672544	C2
GSM1672545	C3
GSM1672546	C2
GSM1672547	C2
GSM1672548	C3
GSM1672549	C1
GSM1672550	C1
GSM1672551	C1
GSM1672552	C3
GSM1672553	C3
GSM1672554	C2
GSM1672555	C1
GSM1672556	C1
GSM1672557	C1
GSM1672558	C1
GSM1672559	C4
GSM1672560	C1
GSM1672561	C4
GSM1672562	C2
GSM1672563	C4
GSM1672564	C2
GSM1672565	C4
GSM1672566	C4
GSM1672567	C4
GSM1672568	C4
GSM1672569	C2
GSM1672570	C1
GSM1672571	C3
GSM1672572	C3
GSM1672573	C2
GSM1672574	C3
GSM1672575	C1
GSM1672576	C1
GSM1672577	C1
GSM1672578	C2
GSM1672579	C4
GSM1672580	C4
GSM1672581	C1
GSM1672582	C4
GSM1672583	C1
GSM1672584	C4
GSM1672585	C1
GSM1672586	C3
GSM1672587	C3
GSM1672588	C3
GSM1672589	C1
GSM1672590	C2
GSM1672591	C2
GSM1672592	C1
GSM1672593	C1
GSM1672594	C1
GSM1672595	C3
GSM1672596	C2
GSM1672597	C3
GSM1672598	C4
GSM1672599	C2
GSM1672600	C3
GSM1672601	C4
GSM1672602	C4
GSM1672603	C4
GSM1672604	C3
GSM1672605	C1
GSM1672606	C4
GSM1672607	C1
GSM1672608	C4
GSM1672609	C4
GSM1672610	C2
GSM1672611	C3
GSM1672613	C2
GSM1672614	C2
GSM1672615	C4
GSM1672616	C1
GSM1672617	C2
GSM1672618	C3
GSM1672619	C3
GSM1672620	C4
GSM1672621	C4
GSM1672622	C4
GSM1672623	C4
GSM1672624	C3
GSM1672625	C2
GSM1672626	C4
GSM1672628	C4
GSM1672629	C4
GSM1672630	C2
GSM1672631	C1
GSM1672632	C2
GSM1672633	C4
GSM1672634	C2
GSM1672635	C2
GSM1672636	C4
GSM1672637	C4
GSM1672638	C4
GSM1672639	C1
GSM1672641	C3
GSM1672642	C4
GSM1672643	C1
GSM1672644	C4
GSM1672645	C3
GSM1672646	C1
GSM1672647	C3
GSM1672648	C2
GSM1672649	C2
GSM1672650	C4
GSM1672651	C4
GSM1672652	C4
GSM1672653	C3
GSM1672654	C2
GSM1672655	C3
GSM1672656	C4
GSM1672657	C2
GSM1672658	C1
GSM1672659	C4
GSM1672660	C2
GSM1672661	C3
GSM1672662	C3
GSM1672663	C3
GSM1672664	C2
GSM1672665	C2
GSM1672666	C1
GSM1672667	C4
GSM1672668	C4
GSM1672669	C1
GSM1672670	C4
GSM1672671	C4
GSM1672672	C3
GSM1672673	C4
GSM1672674	C4
GSM1672675	C2
GSM1672676	C1
GSM1672677	C2
GSM1672678	C2
GSM1672679	C1
GSM1672680	C1
GSM1672681	C4
GSM1672682	C2
GSM1672683	C2
GSM1672684	C2
GSM1672685	C1
GSM1672686	C3
GSM1672687	C4
GSM1672688	C2
GSM1672689	C4
GSM1672690	C2
GSM1672691	C3
GSM1672692	C2
GSM1672693	C2
GSM1672694	C2
GSM1672695	C3
GSM1672696	C4
GSM1672697	C2
GSM1672698	C1
GSM1672699	C1
GSM1672700	C4
GSM1672701	C1
GSM1672702	C2
GSM1672703	C4
GSM1672704	C1
GSM1672705	C1
GSM1672706	C2
GSM1672707	C2
GSM1672708	C4
GSM1672709	C2
GSM1672710	C3
GSM1672711	C3
GSM1672712	C2
GSM1672713	C2
GSM1672714	C2
GSM1672715	C2
GSM1672716	C1
GSM1672717	C2
GSM1672718	C1
GSM1672719	C1
GSM1672720	C1
GSM1672721	C1
GSM1672722	C4
GSM1672723	C2

## Sheet: Supplementary Table3
Gene	Coef
S100P	0.0339269
S100A10	0.108868
SLC34A2	-0.0305971
CAMK2N1	0.0497019
PKP2	0.159932
CFTR	-0.0375931
TNNC1	-0.0061986
MAPK10	0.113457
CDKN3	0.132117

## Sheet: Supplementary Table4
Exposure	Tissue	Outcome	Method	nsnp	b	se	Pval	OR	lower_OR_ci95	upper_OR_ci95	Q (Inverse variance weighted)	Q_pval (Inverse variance weighted)	Q (MR Egger)	Q_pval (MR Egger)	egger_intercept	egger_intercept_se	egger_intercept_pval	correct_causal_direction (Steiger test of directionality)	steiger_pval (Steiger test of directionality)
ALPL	Whole blood (cis-eQTL) - eQTLgen	Lung adenocarcinoma	Wald ratio	1	-0.205452	0.146734	0.161465	0.814279	0.61076	1.08562	NA	NA	NA	NA	NA	NA	NA	TRUE	2.01331e-26
ANXA2	Whole blood (cis-eQTL) - eQTLgen	Lung adenocarcinoma	Inverse variance weighted	2	0.0711957	0.0707912	0.314553	1.07379	0.934676	1.23361	1.23711	0.266028	NA	NA	NA	NA	NA	TRUE	3.07016e-142
ASPH	Whole blood (cis-eQTL) - eQTLgen	Lung adenocarcinoma	Inverse variance weighted	5	-0.00764046	0.0717335	0.915176	0.992389	0.862226	1.1422	10.4057	0.0341208	0.551864	0.907358	-0.162906	0.0518959	0.0517002	TRUE	4.81347e-278
CACNA2D2	Whole blood (cis-eQTL) - eQTLgen	Lung adenocarcinoma	Wald ratio	1	-0.276223	0.181113	0.127225	0.758644	0.531951	1.08194	NA	NA	NA	NA	NA	NA	NA	TRUE	1.24039e-16
CALCOCO1	Whole blood (cis-eQTL) - eQTLgen	Lung adenocarcinoma	Wald ratio	1	0.0758181	0.16602	0.6479	1.07877	0.779127	1.49364	NA	NA	NA	NA	NA	NA	NA	TRUE	4.38989e-27
CAMK1D	Whole blood (cis-eQTL) - eQTLgen	Lung adenocarcinoma	Inverse variance weighted	4	-0.0519976	0.0461711	0.260083	0.949331	0.867194	1.03925	3.65206	0.301569	3.60131	0.16519	0.00469676	0.027976	0.882115	TRUE	0
CAMK2N1	Whole blood (cis-eQTL) - eQTLgen	Lung adenocarcinoma	Inverse variance weighted	2	-0.00354713	0.0822687	0.965609	0.996459	0.848069	1.17081	0.403958	0.525052	NA	NA	NA	NA	NA	TRUE	1.06972e-86
CAPN3	Whole blood (cis-eQTL) - eQTLgen	Lung adenocarcinoma	Inverse variance weighted	2	-0.095003	0.0772731	0.218905	0.90937	0.781564	1.05808	1.10881	0.29234	NA	NA	NA	NA	NA	TRUE	1.62691e-108
CDKN3	Whole blood (cis-eQTL) - eQTLgen	Lung adenocarcinoma	Wald ratio	1	0.226282	0.155542	0.145725	1.25393	0.924428	1.70088	NA	NA	NA	NA	NA	NA	NA	TRUE	8.65545e-23
DSP	Whole blood (cis-eQTL) - eQTLgen	Lung adenocarcinoma	Inverse variance weighted	5	-0.0154564	0.0412534	0.707905	0.984662	0.90818	1.06759	4.36267	0.359143	3.7316	0.291943	0.0105739	0.0148451	0.527689	TRUE	0
EFCAB11	Whole blood (cis-eQTL) - eQTLgen	Lung adenocarcinoma	Wald ratio	1	0.0981029	0.118216	0.406616	1.10308	0.87494	1.3907	NA	NA	NA	NA	NA	NA	NA	TRUE	1.48111e-49
GALNT3	Whole blood (cis-eQTL) - eQTLgen	Lung adenocarcinoma	Wald ratio	1	-0.284491	0.286538	0.32078	0.752397	0.429083	1.31933	NA	NA	NA	NA	NA	NA	NA	TRUE	6.81665e-08
MGP	Whole blood (cis-eQTL) - eQTLgen	Lung adenocarcinoma	Wald ratio	1	0.0318445	0.0845975	0.706602	1.03236	0.874619	1.21854	NA	NA	NA	NA	NA	NA	NA	TRUE	2.53159e-87
PKP2	Whole blood (cis-eQTL) - eQTLgen	Lung adenocarcinoma	Wald ratio	1	0.290706	0.0942426	0.00203786	1.33737	1.11181	1.60869	NA	NA	NA	NA	NA	NA	NA	TRUE	7.20541e-60
PTK2B	Whole blood (cis-eQTL) - eQTLgen	Lung adenocarcinoma	Inverse variance weighted	3	-0.0406735	0.0382662	0.287824	0.960143	0.890765	1.03492	1.38954	0.49919	0.712298	0.398682	0.0171891	0.0208872	0.561638	TRUE	8.1915e-214
RASGRP2	Whole blood (cis-eQTL) - eQTLgen	Lung adenocarcinoma	Wald ratio	1	-0.257626	0.40491	0.52461	0.772884	0.349501	1.70915	NA	NA	NA	NA	NA	NA	NA	TRUE	3.68247e-05
S100A10	Whole blood (cis-eQTL) - eQTLgen	Lung adenocarcinoma	Wald ratio	1	0.134296	0.090844	0.139322	1.14373	0.957186	1.36663	NA	NA	NA	NA	NA	NA	NA	TRUE	2.57931e-76
S100A9	Whole blood (cis-eQTL) - eQTLgen	Lung adenocarcinoma	Inverse variance weighted	2	0.0380259	0.112761	0.735946	1.03876	0.832781	1.29568	3.67652	0.0551839	NA	NA	NA	NA	NA	TRUE	2.93526e-169
S100P	Whole blood (cis-eQTL) - eQTLgen	Lung adenocarcinoma	Inverse variance weighted	5	-0.0519108	0.0241528	0.0316132	0.949414	0.905516	0.995439	4.46193	0.347085	4.41997	0.219541	0.00377198	0.0223493	0.876712	TRUE	0
SLC25A23	Whole blood (cis-eQTL) - eQTLgen	Lung adenocarcinoma	Wald ratio	1	-0.24932	0.385433	0.517725	0.779331	0.36613	1.65886	NA	NA	NA	NA	NA	NA	NA	TRUE	1.79472e-05
STX1A	Whole blood (cis-eQTL) - eQTLgen	Lung adenocarcinoma	Wald ratio	1	-0.172645	0.15611	0.268761	0.841437	0.619638	1.14263	NA	NA	NA	NA	NA	NA	NA	TRUE	1.44688e-26
SYT1	Whole blood (cis-eQTL) - eQTLgen	Lung adenocarcinoma	Inverse variance weighted	2	0.0571931	0.111837	0.609072	1.05886	0.850435	1.31837	0.0300649	0.862343	NA	NA	NA	NA	NA	TRUE	8.83894e-50
TNNC1	Whole blood (cis-eQTL) - eQTLgen	Lung adenocarcinoma	Wald ratio	1	-0.30497	0.149327	0.0411229	0.737146	0.550102	0.987787	NA	NA	NA	NA	NA	NA	NA	TRUE	6.66791e-24
